# Supplementary material for: Using Design of Experiments to Optimize a Screening Analytical Methodology Based on Solid-Phase Microextraction/Gas Chromatography for the Determination of Volatile Methylsiloxanes in Water
Source: Molecules. 2021 Jun 5;26(11):3429. doi: 10.3390/molecules26113429 (PMC8201336; doi:10.3390/molecules26113429)
Supplement: Supplementary file 1 [file molecules-26-03429-s001.zip]

Archive with 1 entries (1 files):
- molecules-1234873-supplementary.pdf
